# Supplementary material for: Machine learning-based model for predicting contralateral central lymph node metastasis in papillary thyroid carcinoma with isthmus proximity
Source: Front Endocrinol (Lausanne). 2026 Jan 9;16:1728945. doi: 10.3389/fendo.2025.1728945 (PMC12827097; doi:10.3389/fendo.2025.1728945)
Supplement: Supplementary file 3 [file DataSheet3.csv]

Model	AUC	AUC 95% CI Lower	AUC 95% CI Upper	Accuracy	Precision	Sensitivity	Specificity	F1 Score	Kappa	Youden's J	PPV	NPV
Logistic	0.897116949546617	0.852650743707094	0.9358958590172632	0.8530465949820788	0.84	0.6847826086956522	0.9358288770053476	0.7544910179640718	0.651175555758851	0.6206114857009997	0.84	0.8578431372549019
Decision Tree	0.91842013485236	0.8801546835379266	0.9496839170731015	0.8602150537634409	0.8271604938271605	0.7282608695652174	0.9251336898395722	0.7745664739884394	0.6738602643647154	0.6533945594047896	0.8271604938271605	0.8737373737373737
Random Forest	0.94210648686352	0.9069269237801513	0.9690479604741941	0.910394265232975	0.9240506329113924	0.7934782608695652	0.9679144385026738	0.8538011695906433	0.7897386428722153	0.7613926993722391	0.9240506329113924	0.905
XGBoost	0.8999069983724715	0.8541935011134004	0.9377318999746558	0.8566308243727598	0.9193548387096774	0.6195652173913043	0.9732620320855615	0.7402597402597402	0.6463654223968566	0.5928272494768658	0.9193548387096774	0.8387096774193549
LightGBM	0.9126365961404322	0.8699766908460623	0.9487235601814176	0.8817204301075269	0.8933333333333333	0.7282608695652174	0.9572192513368984	0.8023952095808383	0.7192388619522458	0.685480120902116	0.8933333333333333	0.8774509803921569
SVM	0.855120902115787	0.7966520851865009	0.9072724456022663	0.8422939068100358	0.75	0.782608695652174	0.8716577540106952	0.7659574468085107	0.6471196964470507	0.6542664496628692	0.75	0.8907103825136612
ANN	0.89671006742618	0.8515920046772449	0.9357357508485148	0.8566308243727598	0.8513513513513513	0.6847826086956522	0.9411764705882353	0.7590361445783131	0.6586947213896874	0.6259590792838874	0.8513513513513513	0.8585365853658536
